# Supplementary material for: Aflatoxin-Contaminated Nut Separation by Applied Machinery and Processing Stages in Fresh Pistachio Processing Plant
Source: Front Microbiol. 2017 Dec 13;8:2404. doi: 10.3389/fmicb.2017.02404 (PMC5733475; doi:10.3389/fmicb.2017.02404)
Supplement: Supplementary file 1 [file Table_1.XLSX]

## Sheet: Sheet1
Supplementary data
Detail of analyzed data in Dry Processor
Sampling point	Lot Weight (kg)	B1 (ppb)	B2 (ppb)	B1 (Ln)
Adhering Hull Rejects	1000	236.9	47.55	5.47
Adhering Hull Rejects	700	0.03	0	-9.21
Adhering Hull Rejects	1500	71.4	6.99	4.27
Adhering Hull Rejects	150	45.75	2.38	3.82
Adhering Hull Rejects	150	20.24	2.41	3.01
Adhering Hull Rejects	470	0.21	0.1	-1.56
Adhering Hull Rejects	2000	21.19	5.99	3.05
Adhering Hull Rejects	3000	0.27	0.16	-1.31
Adhering Hull Rejects	2400	142.5	28.7	4.96
Adhering Hull Rejects	350	50.16	14.53	3.92
Adhering Hull Rejects	600	197.52	12.08	5.29
Adhering Hull Rejects	1900	0.2	0	-1.61
Adhering Hull Rejects	2600	24.44	5.48	3.2
Adhering Hull Rejects	850	68.93	4.86	4.23
Adhering Hull Rejects	1700	232.28	63.01	5.45
Adhering Hull Rejects	500	0.03	0	-9.21
Adhering Hull Rejects	2100	0.14	0	-1.97
Adhering Hull Rejects	2100	3.31	0	1.2
Adhering Hull Rejects	1100	3.14	0	1.14
Adhering Hull Rejects	1900	24.36	2.35	3.19
After Drying	1000	15.79	1.55	2.76
After Drying	700	0.03	0	-9.21
After Drying	1500	0.38	0	-0.97
After Drying	150	0.19	0	-1.66
After Drying	150	0.19	0	-1.66
After Drying	470	0.03	0	-9.21
After Drying	2000	0.03	0	-9.21
After Drying	3000	0.37	0	-0.99
After Drying	2400	0.03	0	-9.21
After Drying	350	0.03	0	-9.21
After Drying	600	1.08	0.09	0.08
After Drying	1900	6.88	0.33	1.93
After Drying	2600	0	0	-9.21
After Drying	850	0.67	0	-0.4
After Drying	850	0.67	0	-0.4
After Drying	1700	0.24	0	-1.43
After Drying	500	7.35	0.72	1.99
After Drying	2100	0.44	0	-0.82
After Drying	2100	0.36	0	-1.02
After Drying	1100	4.1	0.26	1.41
After Drying	1900	4.07	0.26	1.4
Air Floaters	1000	0.12	0	-2.12
Air Floaters	700	0.03	0	-9.21
Air Floaters	1500	31.82	2.73	3.46
Air Floaters	150	0.03	0	-9.21
Air Floaters	150	6.39	0.97	1.85
Air Floaters	470	21.06	1.58	3.05
Air Floaters	2000	135.26	11.46	4.91
Air Floaters	3000	0.03	0	-9.21
Air Floaters	2400	138.76	27.08	4.93
Air Floaters	350	5.79	0.94	1.76
Air Floaters	600	10.6	0.76	2.36
Air Floaters	1900	5.14	0.4	1.64
Air Floaters	2600	40.73	2.45	3.71
Air Floaters	850	0.52	0	-0.65
Air Floaters	1700	34.22	2.66	3.53
Air Floaters	500	3.63	0	1.29
Air Floaters	2100	2.88	0	1.06
Air Floaters	1100	6.23	0.24	1.83
Air Floaters	1900	33.26	2.88	3.5
Before Drying	1000	0.03	0	-9.21
Before Drying	700	0.03	0	-9.21
Before Drying	1500	0.16	0	-1.83
Before Drying	150	0.13	0	-2.04
Before Drying	150	4.08	0.56	1.41
Before Drying	470	0.03	0	-9.21
Before Drying	2000	24.77	2.25	3.21
Before Drying	3000	22.49	2.37	3.11
Before Drying	2400	0.03	0	-9.21
Before Drying	350	331.48	18.87	5.8
Before Drying	600	1.13	0.1	0.12
Before Drying	1900	0.19	0	-1.66
Before Drying	2600	0.03	0	-9.21
Before Drying	850	49.72	4.88	3.91
Before Drying	1700	2.76	0	1.02
Before Drying	500	0.99	0	-0.01
Before Drying	2100	0.3	0	-1.2
Before Drying	2100	865.93	67.43	6.76
Before Drying	1100	0.35	0	-1.05
Before Drying	1900	0.03	0	-9.21
Final Export Lot		0.03	0	-9.21
Final Export Lot		1.53	0	0.43
Final Export Lot		0.03	0	-9.21
Final Export Lot		0.03	0	-9.21
Final Export Lot		0.03	0	-9.21
Final Export Lot		47.61	5.17	3.86
Final Export Lot		0.91	0	-0.09
Final Export Lot		0.71	0	-0.34
Final Export Lot		0.28	0	-1.27
Final Export Lot		2.22	0.2	0.8
Final Export Lot		0.03	0	-9.21
Final Export Lot		0.03	0	-9.21
Final Export Lot	1000	107.53	10	4.68
Final Export Lot	700	0.03	0	-9.21
Final Export Lot	1500	0.97	0.37	-0.03
Final Export Lot	150	1.44	0.09	0.36
Final Export Lot	150	0.03	0	-9.21
Final Export Lot	470	0.03	0	-9.21
Final Export Lot	2000	0.03	0	-9.21
Final Export Lot	3000	4.34	0.22	1.47
Final Export Lot	3000	0.38	0	-0.97
Final Export Lot	3000	2	0.28	0.69
Final Export Lot	2400	1.37	0	0.31
Final Export Lot	350	2.07	0.08	0.73
Final Export Lot	600	2.43	0.09	0.89
Final Export Lot	1900	0.71	0	-0.34
Final Export Lot	2600	0.37	0	-0.99
Final Export Lot	2600	0.03	0	-9.21
Final Export Lot	850	0.03	0	-9.21
Final Export Lot	1700	0.03	0	-9.21
Final Export Lot	500	93.77	8.78	4.54
Final Export Lot	2100	0.57	0	-0.56
Final Export Lot	1100	1.63	0.21	0.49
Final Export Lot	1900	0.27	0	-1.31
Input stream	1000	0.03	0	-9.21
Input stream	700	0.03	0	-9.21
Input stream	1500	0.03	0	-9.21
Input stream	150	0.03	0	-9.21
Input stream	150	0.03	0	-9.21
Input stream	470	0.03	0	-9.21
Input stream	2000	0.03	0	-9.21
Input stream	3000	0.08	0	-2.53
Input stream	2400	0.26	0	-1.35
Input stream	350	0.57	0	-0.56
Input stream	600	0	0	-9.21
Input stream	1900	2.23	0.2	0.8
Input stream	1900	0.03	0	-9.21
Input stream	2600	0.03	0	-9.21
Input stream	850	173.37	21.98	5.16
Input stream	850	28.74	2.83	3.36
Input stream	1700	0.03	0	-9.21
Input stream	1700	14.68	0.87	2.69
Input stream	500	3.29	0.41	1.19
Input stream	500	10.86	0.71	2.39
Input stream	2100	1.21	0	0.19
Input stream	2100	0.88	0	-0.13
Input stream	2100	0.08	0	-2.53
Input stream	2100	2.64	0	0.97
Input stream	1100	123.29	53.03	4.81
Input stream	1100	1.07	0	0.07
Input stream	1900	37.21	3.06	3.62
Input stream	1900	4.38	0	1.48
Hand rejected	1000	0.03	0	-9.21
Hand rejected	700	0.19	0.07	-1.66
Hand rejected	1500	20.76	3.19	3.03
Hand rejected	150	336.41	53.3	5.82
Hand rejected	150	0.03	0	-9.21
Hand rejected	470	0.1	0	-2.3
Hand rejected	2000	0.03	0	-9.21
Hand rejected	3000	0.03	0	-9.21
Hand rejected	2400	0.03	0	-9.21
Hand rejected	350	15.05	1.3	2.71
Hand rejected	600	299.86	32.46	5.7
Hand rejected	1900	0.23	0	-1.47
Hand rejected	2600	57.47	7.04	4.05
Hand rejected	850	0.03	0	-9.21
Hand rejected	1700	5.3	0	1.67
Hand rejected	500	0.72	0	-0.33
Hand rejected	2100	2.76	0	1.02
Hand rejected	2100	0.03	0	-9.21
Hand rejected	1100	12.26	1.19	2.51
Hand rejected	1900	0.9	0	-0.11
Manual rejects from final inspection		11.2	0.78	2.42
Manual rejects from final inspection		161.89	19.35	5.09
Manual rejects from final inspection		0.03	0	-9.21
Manual rejects from final inspection		0.61	0	-0.49
Manual rejects from final inspection		0.03	0	-9.21
Manual rejects from final inspection		31.74	7.17	3.46
Manual rejects from final inspection		0.16	0	-1.83
Manual rejects from final inspection		0.03	0	-9.21
Manual rejects from final inspection	1000	11.59	1	2.45
Manual rejects from final inspection	700	0.03	0	-9.21
Manual rejects from final inspection	1500	24.55	1.73	3.2
Manual rejects from final inspection	150	32.59	2.49	3.48
Manual rejects from final inspection	150	0.2	0	-1.61
Manual rejects from final inspection	470	0.03	0	-9.21
Manual rejects from final inspection	2000	0.03	0	-9.21
Manual rejects from final inspection	3000	289.37	29.83	5.67
Manual rejects from final inspection	3000	0.03	0	-9.21
Manual rejects from final inspection	350	637.19	102.42	6.46
Manual rejects from final inspection	600	19.15	2.88	2.95
Manual rejects from final inspection	1900	65	3.61	4.17
Manual rejects from final inspection	2600	1183.87	92.02	7.08
Manual rejects from final inspection	2600	425.46	49.65	6.05
Manual rejects from final inspection	850	21.52	0	3.07
Manual rejects from final inspection	1700	0.7	0	-0.36
Manual rejects from final inspection	500	62.59	4.98	4.14
Manual rejects from final inspection	2100	269.87	27	5.6
Manual rejects from final inspection	1100	36.13	4.36	3.59
Manual rejects from final inspection	1900	247.2	49.82	5.51
