# Supplementary material for: Aflatoxin-Contaminated Nut Separation by Applied Machinery and Processing Stages in Fresh Pistachio Processing Plant
Source: Front Microbiol. 2017 Dec 13;8:2404. doi: 10.3389/fmicb.2017.02404 (PMC5733475; doi:10.3389/fmicb.2017.02404)
Supplement: Supplementary file 2 [file Table_2.XLSX]

## Sheet: Sheet1
Supplementary data
Detail of analyzed data in Wet Processor
Sampling point	Lot Weight (kg)	B1 (ppb)	B2 (ppb)	B1 (Ln)
Adhering hull rejects of sinkers	4433	0.03	0	-9.21
Adhering hull rejects of sinkers	2000	0.03	0	-9.21
Adhering hull rejects of sinkers	900	15.43	2.02	2.74
Adhering hull rejects of sinkers	1700	22.49	2.37	3.11
Adhering hull rejects of sinkers	6000	251.03	31.47	5.53
Adhering hull rejects of sinkers	1700	0.03	0	-9.21
Adhering hull rejects of sinkers	750	15.54	8.56	2.74
Adhering hull rejects of sinkers	3330	32.22	2.6	3.47
Adhering hull rejects of sinkers	650	308.56	30.77	5.73
Adhering hull rejects of sinkers	650	279.95	28.23	5.63
Adhering hull rejects of sinkers	800	0.42	0	-0.87
Adhering hull rejects of sinkers	1000	14.78	1.24	2.69
Adhering hull rejects of sinkers	1000	0.38	0	-0.96
Adhering hull rejects of sinkers	650	0.52	0	-0.66
Adhering hull rejects of sinkers	1700	0.8	0	-0.23
Adhering hull rejects of sinkers	1300	4.95	0.32	1.6
Adhering hull rejects of sinkers	800	0.03	0	-9.21
Adhering hull rejects of sinkers	500	0.03	0	-9.21
Adhering hull rejects of sinkers	1700	0.03	0	-9.21
Adhering hull rejects of sinkers	1700	39.96	2.55	3.69
Adhering hull rejects of sinkers	1500	4.53	0.49	1.51
Adhering hull rejects of sinkers	800	0.2	0	-1.59
Adhering hull rejects of sinkers	800	1.48	0.45	0.39
Adhering hull rejects of sinkers	1700	1.18	0	0.17
Adhering hull rejects of sinkers	1600	2.34	0.32	0.85
Adhering hull rejects of sinkers	1700	0.38	0	-0.97
Adhering hull rejects of sinkers	1300	0.63	0	-0.46
Adhering hull rejects of sinkers	330	0.34	0	-1.08
Adhering hull rejects of sinkers	1535	427.19	520.57	6.06
Adhering hull rejects of sinkers	2330	136.54	11.51	4.92
Final Export Lot	4433	14.46	2.37	2.67
Final Export Lot	2000	0	0	-9.21
Final Export Lot	6000	0.07	0	-2.66
Final Export Lot	750	0.2	0	-1.61
Final Export Lot	650	45.03	0	3.81
Final Export Lot	650	39.68	3.14	3.68
Final Export Lot	800	0.03	0	-9.21
Final Export Lot	800	0.03	0	-9.21
Final Export Lot	1000	71.52	5.78	4.27
Final Export Lot	1000	0.27	0	-1.31
Final Export Lot	650	0.03	0	-9.21
Final Export Lot	1700	7.82	0.78	2.06
Final Export Lot	800	141.57	13.28	4.95
Final Export Lot	1700	0.2	0	-1.61
Final Export Lot	1500	0.03	0	-9.21
Final Export Lot	800	0.03	0	-9.21
Final Export Lot	800	0.03	0	-9.21
Final Export Lot	1700	0.03	0	-9.21
Final Export Lot	1600	0.04	0	-3.22
Final Export Lot	1700	0.03	0	-9.21
Input stream	4433	65.02	14.41	4.17
Input stream	2000	0.03	0	-9.21
Input stream	900	10.47	0.48	2.35
Input stream	1700	3.29	0.1	1.19
Input stream	6000	0.11	0	-2.21
Input stream	1700	0.03	0	-9.21
Input stream	750	36.29	1.72	3.59
Input stream	3330	0.45	0	-0.8
Input stream	3330	29.54	3.52	3.39
Input stream	650	65.76	3.72	4.19
Input stream	650	356.43	23.22	5.88
Input stream	650	65.46	6	4.18
Input stream	650	130.71	10.81	4.87
Input stream	800	0.03	0	-9.21
Input stream	800	0.68	0	-0.39
Input stream	1000	0.97	0	-0.03
Input stream	1000	1.6	0	0.47
Input stream	1000	0.03	0	-9.21
Input stream	1000	0.45	0	-0.8
Input stream	650	0.03	0	-9.21
Input stream	650	0.56	0	-0.57
Input stream	1700	0.03	0	-9.21
Input stream	1700	33.16	2.31	3.5
Input stream	1300	0.47	0	-0.75
Input stream	1300	397.7	22.5	5.99
Input stream	800	4.14	0.95	1.42
Input stream	800	6.36	0.31	1.85
Input stream	500	0.15	0	-1.89
Input stream	500	322.55	34.89	5.78
Input stream	1700	0.03	0	-9.21
Input stream	1700	6.29	0.44	1.84
Input stream	1700	1.1	0	0.1
Input stream	1700	40.5	2.56	3.7
Input stream	1500	0.13	0	-2.03
Input stream	1500	0.14	0	-1.96
Input stream	800	0.22	0	-1.49
Input stream	800	2.86	0.22	1.05
Input stream	800	0.11	0	-2.17
Input stream	800	0.3	0	-1.21
Input stream	1700	0.97	0.23	-0.03
Input stream	1700	1.16	0	0.14
Input stream	1600	1.12	0	0.11
Input stream	1600	4.22	0.31	1.44
Input stream	1700	0.76	0	-0.27
Input stream	1700	1.04	0	0.04
Input stream	1300	0.45	0	-0.8
Input stream	1300	0.58	0	-0.54
Input stream	330	0.43	0	-0.84
Input stream	330	11.71	1.42	2.46
Input stream	1535	2.66	0	0.98
Input stream	1535	447.47	62.61	6.1
Input stream	2330	1.71	0	0.54
Input stream	2330	550.66	150.77	6.31
Manual rejects from final inspection	4433	93.71	8.14	4.54
Manual rejects from final inspection	2000	2.59	0.32	0.95
Manual rejects from final inspection	6000	306.86	24.43	5.73
Manual rejects from final inspection	750	0.49	0	-0.71
Manual rejects from final inspection	650	117.48	14.48	4.77
Manual rejects from final inspection	650	121.96	9.77	4.8
Manual rejects from final inspection	800	0.23	0	-1.47
Manual rejects from final inspection	800	0.23	0	-1.47
Manual rejects from final inspection	1000	0.03	0	-9.21
Manual rejects from final inspection	1000	0.05	0	-3
Manual rejects from final inspection	650	0.03	0	-9.21
Manual rejects from final inspection	1700	0.19	0	-1.66
Manual rejects from final inspection	800	0.09	0	-2.41
Manual rejects from final inspection	1700	16.1	0.8	2.78
Manual rejects from final inspection	1500	0.03	0	-9.21
Manual rejects from final inspection	800	54.75	2.62	4
Manual rejects from final inspection	800	60.06	2.79	4.1
Manual rejects from final inspection	1700	0.19	0	-1.66
Manual rejects from final inspection	1600	0.03	0	-9.21
Manual rejects from final inspection	1700	0.03	0	-9.21
Partially dried sinkers	4433	0.21	0	-1.54
Partially dried sinkers	900	76.97	4.62	4.34
Partially dried sinkers	1700	306.41	43.5	5.72
Partially dried sinkers	6000	5.48	0.27	1.7
Partially dried sinkers	1700	0.03	0	-9.21
Partially dried sinkers	750	0.03	0	-9.21
Partially dried sinkers	750	31.79	8.48	3.46
Partially dried sinkers	3330	0.6	0	-0.5
Partially dried sinkers	650	2.52	0.16	0.92
Partially dried sinkers	650	318.18	50.19	5.76
Partially dried sinkers	800	1.15	0	0.14
Partially dried sinkers	1000	0.48	0	-0.73
Partially dried sinkers	1000	40.77	4.4	3.71
Partially dried sinkers	650	0.78	0	-0.24
Partially dried sinkers	1700	0.03	0	-9.21
Partially dried sinkers	1300	0.78	0	-0.24
Partially dried sinkers	800	0.03	0	-9.21
Partially dried sinkers	500	0.03	0	-9.21
Partially dried sinkers	1700	3.15	0.22	1.15
Partially dried sinkers	1700	0.13	0	-2.04
Partially dried sinkers	1500	1.08	0	0.08
Partially dried sinkers	800	0.47	0	-0.76
Partially dried sinkers	800	0.65	0	-0.43
Partially dried sinkers	1700	0.46	0	-0.78
Partially dried sinkers	1600	1.91	0	0.65
Partially dried sinkers	1700	0.75	0	-0.29
Partially dried sinkers	1300	0.03	0	-9.21
Partially dried sinkers	330	1.53	0	0.43
Partially dried sinkers	1535	1.74	0	0.55
Partially dried sinkers	2330	0.03	0	-9.21
Sinker after sun drying	4433	3.8	0.37	1.34
Sinker after sun drying	2000	0.03	0	-9.21
Sinker after sun drying	900	54.85	5.13	4
Sinker after sun drying	1700	0.03	0	-9.21
Sinker after sun drying	6000	32.75	4.34	3.49
Sinker after sun drying	1700	1.19	0.18	0.17
Sinker after sun drying	750	29.98	4.11	3.4
Sinker after sun drying	3330	0.03	0	-9.21
Sinker after sun drying	650	3.18	0	1.16
Sinker after sun drying	650	0.03	0	-9.21
Sinker after sun drying	800	1.72	0.3	0.54
Sinker after sun drying	1000	1.75	0	0.56
Sinker after sun drying	1000	10.86	0.71	2.39
Sinker after sun drying	650	0.33	0	-1.11
Sinker after sun drying	1700	0.45	0	-0.8
Sinker after sun drying	1300	0.28	0	-1.27
Sinker after sun drying	800	0.21	0	-1.56
Sinker after sun drying	500	0.6	0	-0.51
Sinker after sun drying	1700	0.03	0	-9.21
Sinker after sun drying	1700	6.32	0.57	1.84
Sinker after sun drying	1700	0.03	0	-9.21
Sinker after sun drying	1600	4.63	0.4	1.53
Sinker after sun drying	1300	0.94	0	-0.06
Sinkers before dryer	4433	0.03	0	-9.21
Sinkers before dryer	2000	0.32	0	-1.14
Sinkers before dryer	900	0.03	0	-9.21
Sinkers before dryer	1700	25.03	6.85	3.22
Sinkers before dryer	6000	4	0.39	1.39
Sinkers before dryer	1700	2.86	0.41	1.05
Sinkers before dryer	750	0.2	0	-1.61
Sinkers before dryer	3330	1.03	0	0.03
Sinkers before dryer	650	207.98	20.97	5.34
Sinkers before dryer	650	1.18	0.03	0.16
Sinkers before dryer	800	0.03	0	-9.21
Sinkers before dryer	1000	4.64	0.28	1.53
Sinkers before dryer	1000	0.51	0	-0.68
Sinkers before dryer	650	0.03	0	-9.21
Sinkers before dryer	1700	0.92	0	-0.08
Sinkers before dryer	1300	0.45	0	-0.81
Sinkers before dryer	800	0.24	0	-1.41
Sinkers before dryer	500	0.03	0	-9.21
Sinkers before dryer	1700	0.8	0	-0.22
Sinkers before dryer	1700	135.11	1.75	4.91
Sinkers before dryer	1500	0.1	0	-2.28
Sinkers before dryer	800	0.9	0	-0.11
Sinkers before dryer	800	0.17	0	-1.75
Sinkers before dryer	1700	1.01	0	0.01
Sinkers before dryer	1600	0.03	0	-9.21
Sinkers before dryer	1700	2.35	0.17	0.85
Sinkers before dryer	1300	0.55	0	-0.6
Sinkers before dryer	330	0.32	0	-1.14
Sinkers before dryer	1535	16.88	1.86	2.83
Sinkers before dryer	2330	0.87	0	-0.14
Water floaters	4433	0.03	0	-9.21
Water floaters	2000	0.03	0	-9.21
Water floaters	900	0.4	0	-0.91
Water floaters	1700	0.03	0	-9.21
Water floaters	6000	7.05	0.45	1.95
Water floaters	1700	0.03	0	-9.21
Water floaters	750	1.57	0	0.45
Water floaters	3330	10.47	0.48	2.35
Water floaters	650	204.55	41.59	5.32
Water floaters	650	32.86	1.69	3.49
Water floaters	800	0.03	0	-9.21
Water floaters	1000	2.65	0	0.97
Water floaters	1000	0.03	0	-9.21
Water floaters	650	1.4	0	0.34
Water floaters	1700	30.15	2.6	3.41
Water floaters	1300	0.03	0	-9.21
Water floaters	800	0.03	0	-9.21
Water floaters	500	0.03	0	-9.21
Water floaters	1700	227	34.52	5.42
Water floaters	1700	38.97	2.49	3.66
Water floaters	1500	0.44	0.35	-0.82
Water floaters	800	0.98	0	-0.03
Water floaters	800	0.03	0	-9.21
Water floaters	1700	0.97	0	-0.04
Water floaters	1600	0.42	0	-0.87
Water floaters	1700	9.34	0.55	2.23
Water floaters	1300	8.97	1.16	2.19
Water floaters	330	2.03	0	0.71
Water floaters	1535	42.15	6.95	3.74
Water floaters	2330	404.49	112.08	6
